# Supplementary material for: Association between Plasma Homocysteine Levels and Neuronal Injury in HIV Infection
Source: PLoS One. 2016 Jul 21;11(7):e0158973. doi: 10.1371/journal.pone.0158973 (PMC4956037; doi:10.1371/journal.pone.0158973)
Supplement: S1 Table — (XLSX) [file pone.0158973.s001.xlsx]

## Sheet: Data
Subject id	Study group	Gender	Age	B-CD4 (x10e6)	P-RNA	CSF-RNA	S-neopterin	CSF-neopterin	CSF-NFL	CSF:Blood Albumin ratio	Homocysteine	B12	Folate
1	3	0	39	170	496001	243334	11.6	21.1	750	5.2	12.7	95.25	12.62
2	4	0	45	20	250853	1169	55.2	18	610	6	19.89	137.4	11.02
3	3	1	35	150	1300000	63286	9.7	6.2	570	7.6	13.1	140	23.65
4	4	0	64	1	83877	49	23.9	8.7	760	10.3	15.87	141.4	9.91
5	2	0	32	250	294000	565	24.6	12	880	7.91667	14.75	150.6	10.35
6	4	1	36	30	5600000	1783	26.9	15.2	340	3.1	28.12	152.9	8.59
7	2	0	35	210	1800000	104000	45.1	39.4	2940	6.81818	15.37	156.3	10.98
8	3	0	68	140	10800	10	23	7.4	640	4.94737	13.93	170.7	11.21
9	4	0	33	30	227828	1277	20.1	73	330	4.02564	21.26	171.4	10.95
10	4	0	34	10	717988	156401	25	84.7	4530	18.6	11.4	171.6	8.96
11	1	1	52	380	17220	19394	7.9	13.2	390	2.4	10.97	183.7	15.06
12	3	0	53	100	246525	31991	25	24.3	1780	9.4	19.97	190.8	10.61
13	1	1	32	400	200580	15693	9.3	5.9	440	4.4	9.57	192.7	13.42
14	3	0	62	110	750001	3020	78.4	44.9	2980	7.78261	13.46	195.6	9.16
15	3	1	35	60	44029	30902	23.6	21	290	3.4	9	200	14.43
16	1	0	60	670	531	81	11.8	7.7	1240	4	14.62	207.4	Unknown
17	3	1	53	110	216207	15180	19.5	38.3	350	5.6	18.6	210	24.65
18	1	0	49	780	26064	552	7.9	9.4	580	5.9	14.4	210	11.86
19	3	1	50	60	35144	4750	15	8.6	220	4	8.98	213.1	11.99
20	1	0	29	560	8981	5447	12.2	12.6	220	3.3	12.4	217.9	17.93
21	2	1	56	240	396537	43321	22.8	30.6	520	3.1	13.1	220	14.05
22	1	0	57	440	3982	194	9.8	4.8	360	6.4	17.2	220	16.73
23	3	0	67	60	177931	191	100	76.5	5180	3.7	23.17	220	9.58
24	4	0	46	20	143319	164	12.5	6.9	280	1.6	13	230	11.19
25	4	0	47	40	4170000	4128	29.4	20.8	1120	18.1	22.1	230	10.33
26	2	0	49	230	1500000	1053	45	38.5	1430	6.175	15.5	230	13.74
27	2	0	42	240	201648	60640	22.7	22.9	730	9.02326	19	230	13.61
28	4	1	31	1	750001	10600	24.2	17.6	3730	3.81579	23.25	230.1	14.26
29	2	0	40	210	557000	218000	23.6	20.9	430	4.2439	9.67	239.1	13.64
30	3	0	47	100	124397	7109	12.3	5.9	600	6.12195	12	240	16.97
31	3	1	30	110	27791	14707	44.9	23.9	300	3.52941	10.8	246.4	14.47
32	1	0	25	1000	6879	149	8.7	4.2	160	3.9	9.51	249.4	15.96
33	1	1	48	430	63	10	9.3	11	490	3.2973	8.7	250	20.39
34	1	0	31	390	81926	8237	16.8	15.4	240	3.7	10.8	250	15.14
35	3	0	40	190	610000	13800	21.8	10	630	4.11111	10.89	250.8	16.46
36	3	1	31	100	265747	98123	34.4	21.5	230	3.4	12	260	23.09
37	2	0	25	270	109167	27826	17.2	17	230	3.3	12.88	267.3	15.37
38	2	0	35	290	25882	2632	4.8	11.2	370	8.9	11.6	270	21.41
39	4	0	49	10	452285	75	10	10.2	4770	3.23077	29.4	270	8.65
40	1	1	29	354	5168	22454	16.7	23.1	120	3.9	7.4	280	13.72
41	2	1	39	210	81517	34759	9.2	21.3	290	2.9	10.3	280	12.75
42	4	1	43	30	1200000	140348	66.8	32.3	2580	3	8.16	280.3	14.54
43	1	0	47	540	58062	56681	24.7	9.6	370	8.1	11.9	291.1	20.09
44	3	0	51	90	45397	15976	15.1	24.5	660	6.6	10.22	296.5	20.24
45	4	1	38	10	97396	125	57.7	23	700	6.14286	12.73	297.4	14.05
46	2	0	31	200	20403	413	22.1	9.8	370	4.8	12.7	300	25.4
47	4	0	49	40	750001	5680	77	34.7	3090	3.17647	30.56	321.8	12.58
48	1	1	34	480	5550	1620	9.7	16.1	140	4.38889	7.14	351.8	10.32
49	3	1	25	70	105050	16295	17	28.8	310	5.80952	10.3	360	12.5
50	2	0	40	200	15159	281	46.8	4.9	120	7.5	17.9	360	9.62
51	3	1	32	60	114348	89321	12.2	34.9	270	6	9.03	362.6	28.29
52	2	1	63	300	17500	8180	16.5	12.2	450	5.5122	9.78	370.3	19.63
53	2	0	27	330	21325	12968	22	16.6	200	3	9.67	384.3	18.5
54	1	1	29	740	26668	1660	7.1	7.9	130	3.6	8.59	387.1	22.68
55	2	1	39	310	6911	12080	12.2	27.8	260	3.3	5.94	409	27.89
56	4	1	44	20	87274	2804	31.7	41.7	550	3.5	11.34	412	18.17
57	4	0	49	20	34315	1833	11.5	8.5	690	4.94872	11.23	414.5	24.43
58	1	0	39	450	1313	276	4.9	4.6	330	16	13.9	414.8	Unknown
59	3	1	30	110	205990	6185	39.9	15.1	310	3	7.14	423.1	43.62
60	1	0	48	900	112875	6141	14.7	16.3	370	5.125	8.4	440	21.9
61	1	0	55	530	78225	20592	20.5	20.7	570	4.5	17.7	440	27.74
62	1	0	68	380	13915	4386	11.5	24	960	5.8	13.58	474.1	23.91
63	2	1	33	250	422	7320	18.1	38.3	120	4.325	7.39	478.9	17.27
64	4	1	47	30	1300000	168	49.8	27.4	950	4.9	16.61	482.6	9.39
65	2	1	38	270	37900	13000	16.5	9.3	420	3.31707	9.38	491.5	11.55
66	2	0	57	230	206994	3071	23.6	18.5	850	7.53488	17.3	500	11.25
67	4	1	47	40	238020	5830	33	8.7	2950	5	11.63	529.3	19.68
68	3	1	35	190	309653	203215	24	54.8	440	10.5	7.76	549.9	15.08
69	1	1	35	740	2332	25	11.2	4.5	190	2.4	7.2	560	15.81
70	1	0	56	540	16560	1485	4.7	29.5	480	6.2	10.52	567.3	Unknown
71	1	0	44	400	2191	87	9	7.8	260	4.9	13.61	589.6	10.49
72	1	1	19	400	59889	4147	17.7	8.6	150	3.3	5.7	630	11.57
73	4	1	45	40	820000	4750	75	22	510	6.0303	26.11	648.3	12.3
74	3	1	36	180	915807	5792	41	21.1	740	4.8	11.55	666.8	25.43
75	2	0	57	320	100300	19200	22.5	17.9	430	5	13.3	710	13.36
76	3	0	57	120	262644	26930	52.9	84.1	3980	4.41176	12.94	745.9	17.02
77	2	0	18	220	54445	16958	21.5	37	250	3.7	9.35	747.3	22.96
78	2	1	27	230	61487	1672	10	8.5	200	3.3	8.08	784.5	16.23
79	3	1	41	170	18511	88213	8	13.1	1530	4.1	8.96	849.8	12.48
80	3	1	34	50	5900000	40892	40.1	20.1	540	4.8	8.34	907.7	11.5
81	ART	0	49	760	10	10	7.7	5	370	7.4	11.84	260	13.03
82	ART	0	69	230	10	10	10.3	4.5	748	4.70732	15.9	193.3	10.51
83	ART	1	34	530	10	10	4.8	5.6	150	2.71795	8.54	439.8	9.84
84	ART	1	64	630	10	10	8.3	8.9	605	6.43182	10.92	383.7	12.31
85	ART	1	46	310	10	10	14.6	9.3	432	5.10526	13.61	719	9.66
86	ART	1	35	630	10	10	8	14.7	203	4.59459	11.09	435.4	10.77
87	ART	0	36	390	10	10	4.4	4.1	300	6.7	14.75	336.3	Unknown
88	ART	0	36	400	10	172	12.8	4	350	4.04167	11.34	210.7	15.73
89	ART	0	59	460	10	10	8.1	4.8	608	5.6	14.75	209.5	16.98
90	ART	0	69	430	10	10	6.5	6.7	1000	6.2	13.34	354.2	15.19
91	ART	0	58	280	10	10	9.7	8.6	660	3.44	18.03	431.7	8.95
92	ART	0	45	790	10	10	5	5	510	8.3	30.46	189.4	9.51
93	ART	1	31	190	10	10	19.2	6.8	260	2.6	20.04	342.9	6.82
94	ART	1	20	550	10	10	10.3	4.3	150	2.7	4.23	642.8	16.67
95	ART	1	48	200	10	10	13.8	4.5	770	4.9	8.44	290.9	20.34
96	ART	1	53	520	10	10	10	12.6	320	2.5	8.36	233.6	12.27
97	ART	0	42	240	10	10	12.9	4.4	350	7.3	16.17	304.3	7.84
98	ART	0	32	680	10	10	5	4.3	280	3.4	12.52	329.4	15.39
99	ART	1	36	370	10	10	4.9	4.6	160	3.1	8.18	232.5	13.99
100	ART	1	31	230	10	10	17.1	4.8	200	2.8	9.38	160.1	14.5
101	ART	1	36	330	10	52	11.8	5	340	6.3	7.61	450	33.92
102	ART	1	51	90	10	10	5.6	4.4	170	4.1	8.67	148.9	8.82
103	HAD	0	36	230	257000	254000	21.7	Unknown	26450	10.775	15.93	349.6	Unknown
104	HAD	0	57	138	88700	20900	23.5	Unknown	36910	31.0526	13.4	209	Unknown
105	HAD	0	48	60	2100000	203158	25.5	Unknown	11400	4.89744	16.3	350	13.69
